# Supplementary material for: Hypermethylated CDO1 and CELF4 in cytological specimens as triage strategy biomarkers in endometrial malignant lesions
Source: Front Oncol. 2023 Dec 1;13:1289366. doi: 10.3389/fonc.2023.1289366 (PMC10722236; doi:10.3389/fonc.2023.1289366)
Supplement: Supplementary file 1 [file Table_1.xlsx]

## Sheet: supplement S1
	supplement S1. The Baseline Characteristics
	Overall (n=607)	Frequency	Percent
	AGE (median [IQR])	47.00 [40.00, 53.00]
	Endometrial thickness (median [IQR])	8.00 [6.00, 11.00]
	CA125 (median [IQR])	17.65 [10.90, 32.90]
	BMI (median [IQR])	24.61 [22.39, 27.34]
	CtC1 (median [IQR])	16.60 [11.07, 17.99]
	CtC4 (median [IQR])	15.44 [10.46, 17.62]
	Abnormal bleeding	402	66.2
	Adenomyosis (%)	68	11.2
	Leiomyoma (%)	203	33.4
	Ployp (%)	195	32.1
	hypertension (%)	95	27.6
	Diabetes (%)	27	7.8
	Pathological (%)
	Benign Endometrial, BE	293	48.3
	Hyperplasia Without Atypia, EH	261	42.9
	Atypical hyperplasia, AH	14	2.3
	Endometrial carcinomas, EC	39	6
		EC group (n=39)
	FIGO Stage (%)
	I	32	82.1
	II	3	7.7
	III	3	7.7
	IV	1	2.6
	Tumor Grade (%)
	G1	7	17.9
	G2	24	61.5
	G3	8	20.5
	Sutype (%)
	Type I	37	97.4
	Type II	2	2.6
